# Supplementary material for: Potential surrogate plants for use in semi-field pesticide risk assessment with Megachile rotundata
Source: PeerJ. 2019 Jan 18;6:e6278. doi: 10.7717/peerj.6278 (PMC6340348; doi:10.7717/peerj.6278)
Supplement: Data S2 [file peerj-07-6278-s003.xlsx]

## Sheet: Cell contents
surrogate plant	year	female release rate	male release rate	replicate	total number of cells produced	number of cells with adults	number of cells with dead larvae	number of cells with pollen balls	number of cells with other non-viable contents
alfalfa	2016	10	20	1	15	2	2	1	10
alfalfa	2016	10	20	2	45	15	1	3	26
alfalfa	2016	10	20	3	67	20	9	3	35
alfalfa	2016	10	20	4	42	32	4	3	3
alfalfa	2016	20	40	1	15	0	3	1	11
alfalfa	2016	20	40	2	49	21	5	2	21
alfalfa	2016	20	40	3	61	8	6	0	47
alfalfa	2016	20	40	4	16	1	4	0	11
buckwheat	2016	10	20	1	49	3	15	3	28
buckwheat	2016	10	20	2	16	0	14	0	2
buckwheat	2016	10	20	3	6	2	2	1	1
buckwheat	2016	10	20	4	49	5	20	0	24
buckwheat	2016	20	40	1	97	16	48	9	24
buckwheat	2016	20	40	2	68	9	44	1	14
buckwheat	2016	20	40	3	96	5	53	7	31
buckwheat	2016	20	40	4	118	15	47	7	49
purple tansy	2017	10	15	1	48	24	15	8	1
purple tansy	2017	10	15	2	34	9	12	12	1
purple tansy	2017	10	15	4	50	16	30	2	2
purple tansy	2017	10	15	3	34	0	31	1	2

## Sheet: Cell Weights
surrogate plant	year	female releaes rate	replicate	cell weight (g)
buckwheat	2016	10	1	0.0806
buckwheat	2016	10	1	0.101
buckwheat	2016	10	1	0.0946
buckwheat	2016	10	1	0.0727
buckwheat	2016	10	1	0.0803
buckwheat	2016	10	1	0.1034
buckwheat	2016	10	1	0.0756
buckwheat	2016	10	1	0.0703
buckwheat	2016	10	1	0.111
buckwheat	2016	10	1	0.133
buckwheat	2016	10	1	0.0804
buckwheat	2016	10	1	0.0847
buckwheat	2016	10	1	0.0542
buckwheat	2016	10	1	0.0961
buckwheat	2016	10	1	0.0964
buckwheat	2016	10	1	0.0616
buckwheat	2016	10	1	0.1015
buckwheat	2016	10	1	0.0619
buckwheat	2016	10	1	0.0779
buckwheat	2016	10	1	0.0669
buckwheat	2016	10	1	0.0719
buckwheat	2016	10	1	0.1197
buckwheat	2016	10	1	0.0871
buckwheat	2016	10	2	0.0956
buckwheat	2016	10	2	0.1022
buckwheat	2016	10	2	0.0797
buckwheat	2016	10	2	0.0844
buckwheat	2016	10	2	0.0922
buckwheat	2016	10	2	0.112
buckwheat	2016	10	2	0.1019
buckwheat	2016	10	2	0.0936
buckwheat	2016	10	2	0.0414
buckwheat	2016	10	2	0.0976
buckwheat	2016	10	2	0.1132
buckwheat	2016	10	2	0.0623
buckwheat	2016	10	2	0.1076
buckwheat	2016	10	2	0.0974
buckwheat	2016	10	3	0.0768
buckwheat	2016	10	3	0.0769
buckwheat	2016	10	3	0.0718
buckwheat	2016	10	3	0.1067
buckwheat	2016	10	3	0.0899
buckwheat	2016	10	4	0.0674
buckwheat	2016	10	4	0.0204
buckwheat	2016	10	4	0.0808
buckwheat	2016	10	4	0.0727
buckwheat	2016	10	4	0.0977
buckwheat	2016	10	4	0.0709
buckwheat	2016	10	4	0.0884
buckwheat	2016	10	4	0.1158
buckwheat	2016	10	4	0.1294
buckwheat	2016	10	4	0.0815
buckwheat	2016	10	4	0.1141
buckwheat	2016	10	4	0.0912
buckwheat	2016	10	4	0.1
buckwheat	2016	10	4	0.0796
buckwheat	2016	10	4	0.0861
buckwheat	2016	10	4	0.1176
buckwheat	2016	10	4	0.1123
buckwheat	2016	10	4	0.1092
buckwheat	2016	10	4	0.1052
buckwheat	2016	10	4	0.1218
buckwheat	2016	10	4	0.1027
buckwheat	2016	10	4	0.0626
buckwheat	2016	10	4	0.0641
buckwheat	2016	10	4	0.0848
buckwheat	2016	10	4	0.0756
buckwheat	2016	10	4	0.0704
buckwheat	2016	10	4	0.083
buckwheat	2016	10	4	0.0743
buckwheat	2016	10	4	0.1017
buckwheat	2016	10	4	0.1188
buckwheat	2016	20	1	0.1674
buckwheat	2016	20	1	0.115
buckwheat	2016	20	1	0.0511
buckwheat	2016	20	1	0.1046
buckwheat	2016	20	1	0.1262
buckwheat	2016	20	1	0.0663
buckwheat	2016	20	1	0.0626
buckwheat	2016	20	1	0.0722
buckwheat	2016	20	1	0.0654
buckwheat	2016	20	1	0.0841
buckwheat	2016	20	1	0.0759
buckwheat	2016	20	1	0.027
buckwheat	2016	20	1	0.0508
buckwheat	2016	20	1	0.0627
buckwheat	2016	20	1	0.0546
buckwheat	2016	20	1	0.1022
buckwheat	2016	20	1	0.0833
buckwheat	2016	20	1	0.0846
buckwheat	2016	20	1	0.0793
buckwheat	2016	20	1	0.105
buckwheat	2016	20	1	0.043
buckwheat	2016	20	1	0.0561
buckwheat	2016	20	1	0.0928
buckwheat	2016	20	1	0.0822
buckwheat	2016	20	1	0.1208
buckwheat	2016	20	1	0.1024
buckwheat	2016	20	1	0.0551
buckwheat	2016	20	1	0.0649
buckwheat	2016	20	1	0.0464
buckwheat	2016	20	1	0.0323
buckwheat	2016	20	1	0.0283
buckwheat	2016	20	1	0.0851
buckwheat	2016	20	1	0.0909
buckwheat	2016	20	1	0.1041
buckwheat	2016	20	1	0.12
buckwheat	2016	20	1	0.0986
buckwheat	2016	20	1	0.0755
buckwheat	2016	20	1	0.0704
buckwheat	2016	20	1	0.0756
buckwheat	2016	20	1	0.0853
buckwheat	2016	20	1	0.0502
buckwheat	2016	20	1	0.0785
buckwheat	2016	20	1	0.1351
buckwheat	2016	20	1	0.1091
buckwheat	2016	20	1	0.1075
buckwheat	2016	20	1	0.1044
buckwheat	2016	20	1	0.0779
buckwheat	2016	20	1	0.0763
buckwheat	2016	20	1	0.1261
buckwheat	2016	20	1	0.0618
buckwheat	2016	20	1	0.0504
buckwheat	2016	20	1	0.0548
buckwheat	2016	20	1	0.0389
buckwheat	2016	20	1	0.0586
buckwheat	2016	20	1	0.1083
buckwheat	2016	20	1	0.1134
buckwheat	2016	20	1	0.0663
buckwheat	2016	20	1	0.0751
buckwheat	2016	20	1	0.0486
buckwheat	2016	20	1	0.0714
buckwheat	2016	20	1	0.1085
buckwheat	2016	20	1	0.114
buckwheat	2016	20	1	0.1024
buckwheat	2016	20	1	0.0968
buckwheat	2016	20	1	0.1152
buckwheat	2016	20	1	0.0755
buckwheat	2016	20	1	0.0972
buckwheat	2016	20	1	0.1036
buckwheat	2016	20	1	0.0828
buckwheat	2016	20	1	0.0975
buckwheat	2016	20	1	0.0975
buckwheat	2016	20	1	0.0953
buckwheat	2016	20	1	0.1064
buckwheat	2016	20	1	0.1124
buckwheat	2016	20	1	0.1359
buckwheat	2016	20	1	0.1377
buckwheat	2016	20	2	0.0764
buckwheat	2016	20	2	0.0957
buckwheat	2016	20	2	0.1285
buckwheat	2016	20	2	0.1233
buckwheat	2016	20	2	0.0764
buckwheat	2016	20	2	0.1
buckwheat	2016	20	2	0.0848
buckwheat	2016	20	2	0.0894
buckwheat	2016	20	2	0.0848
buckwheat	2016	20	2	0.1303
buckwheat	2016	20	2	0.111
buckwheat	2016	20	2	0.0979
buckwheat	2016	20	2	0.0663
buckwheat	2016	20	2	0.0866
buckwheat	2016	20	2	0.1303
buckwheat	2016	20	2	0.0714
buckwheat	2016	20	2	0.0557
buckwheat	2016	20	2	0.12
buckwheat	2016	20	2	0.1237
buckwheat	2016	20	2	0.1202
buckwheat	2016	20	2	0.1043
buckwheat	2016	20	2	0.0872
buckwheat	2016	20	2	0.0615
buckwheat	2016	20	2	0.0934
buckwheat	2016	20	2	0.0832
buckwheat	2016	20	2	0.1056
buckwheat	2016	20	2	0.1387
buckwheat	2016	20	2	0.1418
buckwheat	2016	20	2	0.1099
buckwheat	2016	20	2	0.0727
buckwheat	2016	20	2	0.0919
buckwheat	2016	20	2	0.0989
buckwheat	2016	20	2	0.1255
buckwheat	2016	20	2	0.0422
buckwheat	2016	20	2	0.0591
buckwheat	2016	20	2	0.1015
buckwheat	2016	20	2	0.1113
buckwheat	2016	20	2	0.1085
buckwheat	2016	20	2	0.1052
buckwheat	2016	20	2	0.1144
buckwheat	2016	20	2	0.0652
buckwheat	2016	20	2	0.0865
buckwheat	2016	20	2	0.0647
buckwheat	2016	20	2	0.0767
buckwheat	2016	20	2	0.0672
buckwheat	2016	20	2	0.0512
buckwheat	2016	20	2	0.1031
buckwheat	2016	20	2	0.0915
buckwheat	2016	20	2	0.0637
buckwheat	2016	20	2	0.0992
buckwheat	2016	20	2	0.1006
buckwheat	2016	20	2	0.0725
buckwheat	2016	20	2	0.1017
buckwheat	2016	20	2	0.078
buckwheat	2016	20	2	0.118
buckwheat	2016	20	2	0.0949
buckwheat	2016	20	3	0.066
buckwheat	2016	20	3	0.0934
buckwheat	2016	20	3	0.0657
buckwheat	2016	20	3	0.1066
buckwheat	2016	20	3	0.0907
buckwheat	2016	20	3	0.0614
buckwheat	2016	20	3	0.0533
buckwheat	2016	20	3	0.1053
buckwheat	2016	20	3	0.1032
buckwheat	2016	20	3	0.0737
buckwheat	2016	20	3	0.1009
buckwheat	2016	20	3	0.0876
buckwheat	2016	20	3	0.1057
buckwheat	2016	20	3	0.115
buckwheat	2016	20	3	0.1217
buckwheat	2016	20	3	0.0595
buckwheat	2016	20	3	0.0746
buckwheat	2016	20	3	0.1082
buckwheat	2016	20	3	0.133
buckwheat	2016	20	3	0.0949
buckwheat	2016	20	3	0.0945
buckwheat	2016	20	3	0.0681
buckwheat	2016	20	3	0.1259
buckwheat	2016	20	3	0.1112
buckwheat	2016	20	3	0.0666
buckwheat	2016	20	3	0.0706
buckwheat	2016	20	3	0.0955
buckwheat	2016	20	3	0.0925
buckwheat	2016	20	3	0.097
buckwheat	2016	20	3	0.1209
buckwheat	2016	20	3	0.1292
buckwheat	2016	20	3	0.0382
buckwheat	2016	20	3	0.097
buckwheat	2016	20	3	0.0479
buckwheat	2016	20	3	0.0431
buckwheat	2016	20	3	0.1124
buckwheat	2016	20	3	0.0717
buckwheat	2016	20	3	0.1061
buckwheat	2016	20	3	0.0938
buckwheat	2016	20	3	0.1
buckwheat	2016	20	3	0.1045
buckwheat	2016	20	3	0.1191
buckwheat	2016	20	3	0.0755
buckwheat	2016	20	3	0.0686
buckwheat	2016	20	3	0.0658
buckwheat	2016	20	3	0.0978
buckwheat	2016	20	3	0.0732
buckwheat	2016	20	3	0.0484
buckwheat	2016	20	3	0.098
buckwheat	2016	20	3	0.078
buckwheat	2016	20	3	0.1209
buckwheat	2016	20	3	0.1323
buckwheat	2016	20	3	0.0719
buckwheat	2016	20	3	0.068
buckwheat	2016	20	3	0.1003
buckwheat	2016	20	3	0.0797
buckwheat	2016	20	3	0.1243
buckwheat	2016	20	3	0.067
buckwheat	2016	20	3	0.0604
buckwheat	2016	20	3	0.0743
buckwheat	2016	20	3	0.0679
buckwheat	2016	20	3	0.0891
buckwheat	2016	20	3	0.076
buckwheat	2016	20	3	0.0458
buckwheat	2016	20	3	0.0762
buckwheat	2016	20	3	0.0776
buckwheat	2016	20	3	0.0605
buckwheat	2016	20	3	0.0478
buckwheat	2016	20	3	0.0717
buckwheat	2016	20	3	0.0868
buckwheat	2016	20	3	0.1051
buckwheat	2016	20	3	0.079
buckwheat	2016	20	3	0.0696
buckwheat	2016	20	3	0.0783
buckwheat	2016	20	3	0.0783
buckwheat	2016	20	3	0.1146
buckwheat	2016	20	3	0.1089
buckwheat	2016	20	4	0.0961
buckwheat	2016	20	4	0.0814
buckwheat	2016	20	4	0.076
buckwheat	2016	20	4	0.0742
buckwheat	2016	20	4	0.01474
buckwheat	2016	20	4	0.1209
buckwheat	2016	20	4	0.0807
buckwheat	2016	20	4	0.0634
buckwheat	2016	20	4	0.0665
buckwheat	2016	20	4	0.1031
buckwheat	2016	20	4	0.0275
buckwheat	2016	20	4	0.062
buckwheat	2016	20	4	0.0917
buckwheat	2016	20	4	0.1035
buckwheat	2016	20	4	0.103
buckwheat	2016	20	4	0.1009
buckwheat	2016	20	4	0.0563
buckwheat	2016	20	4	0.071
buckwheat	2016	20	4	0.0616
buckwheat	2016	20	4	0.0839
buckwheat	2016	20	4	0.0852
buckwheat	2016	20	4	0.1122
buckwheat	2016	20	4	0.0859
buckwheat	2016	20	4	0.0814
buckwheat	2016	20	4	0.0964
buckwheat	2016	20	4	0.0965
buckwheat	2016	20	4	0.0533
buckwheat	2016	20	4	0.0504
buckwheat	2016	20	4	0.1232
buckwheat	2016	20	4	0.1475
buckwheat	2016	20	4	0.12
buckwheat	2016	20	4	0.1184
buckwheat	2016	20	4	0.0863
buckwheat	2016	20	4	0.1042
buckwheat	2016	20	4	0.0751
buckwheat	2016	20	4	0.1075
buckwheat	2016	20	4	0.0821
buckwheat	2016	20	4	0.0668
buckwheat	2016	20	4	0.12
buckwheat	2016	20	4	0.1138
buckwheat	2016	20	4	0.0995
buckwheat	2016	20	4	0.0713
buckwheat	2016	20	4	0.0461
buckwheat	2016	20	4	0.0997
buckwheat	2016	20	4	0.0885
buckwheat	2016	20	4	0.1
buckwheat	2016	20	4	0.0514
buckwheat	2016	20	4	0.0837
buckwheat	2016	20	4	0.0658
buckwheat	2016	20	4	0.1013
buckwheat	2016	20	4	0.0847
buckwheat	2016	20	4	0.0682
buckwheat	2016	20	4	0.0755
buckwheat	2016	20	4	0.0504
buckwheat	2016	20	4	0.0823
buckwheat	2016	20	4	0.0916
buckwheat	2016	20	4	0.1051
buckwheat	2016	20	4	0.0848
buckwheat	2016	20	4	0.0964
buckwheat	2016	20	4	0.1052
buckwheat	2016	20	4	0.0922
buckwheat	2016	20	4	0.1131
buckwheat	2016	20	4	0.0633
buckwheat	2016	20	4	0.1026
buckwheat	2016	20	4	0.0842
buckwheat	2016	20	4	0.0825
buckwheat	2016	20	4	0.085
buckwheat	2016	20	4	0.0849
buckwheat	2016	20	4	0.0821
buckwheat	2016	20	4	0.072
buckwheat	2016	20	4	0.1263
buckwheat	2016	20	4	0.1144
buckwheat	2016	20	4	0.1272
buckwheat	2016	20	4	0.0824
buckwheat	2016	20	4	0.0861
buckwheat	2016	20	4	0.083
buckwheat	2016	20	4	0.0998
buckwheat	2016	20	4	0.0823
buckwheat	2016	20	4	0.0899
buckwheat	2016	20	4	0.0707
buckwheat	2016	20	4	0.0902
buckwheat	2016	20	4	0.0942
buckwheat	2016	20	4	0.0852
buckwheat	2016	20	4	0.0722
alfalfa	2016	10	1	0.1086
alfalfa	2016	10	1	0.0884
alfalfa	2016	10	1	0.07461
alfalfa	2016	10	1	0.0568
alfalfa	2016	10	1	0.0604
alfalfa	2016	10	1	0.1046
alfalfa	2016	10	1	0.1213
alfalfa	2016	20	3	0.0836
alfalfa	2016	20	3	0.0974
alfalfa	2016	20	3	0.0951
alfalfa	2016	20	3	0.0836
alfalfa	2016	20	3	0.0808
alfalfa	2016	20	3	0.0736
alfalfa	2016	20	3	0.0274
alfalfa	2016	20	3	0.0579
alfalfa	2016	20	3	0.0591
alfalfa	2016	20	3	0.0967
alfalfa	2016	20	3	0.1059
alfalfa	2016	20	3	0.0884
alfalfa	2016	20	3	0.0522
alfalfa	2016	20	3	0.0678
alfalfa	2016	20	3	0.0639
alfalfa	2016	20	3	0.0772
alfalfa	2016	20	4	0.0812
alfalfa	2016	20	4	0.0881
alfalfa	2016	20	4	0.0559
alfalfa	2016	20	4	0.1134
alfalfa	2016	20	4	0.0668
alfalfa	2016	10	3	0.1244
alfalfa	2016	10	3	0.1218
alfalfa	2016	10	3	0.1102
alfalfa	2016	10	3	0.1078
alfalfa	2016	10	3	0.0813
alfalfa	2016	10	3	0.0915
alfalfa	2016	10	3	0.0865
alfalfa	2016	10	3	0.0812
alfalfa	2016	10	3	0.0982
alfalfa	2016	10	3	0.0754
alfalfa	2016	10	3	0.0766
alfalfa	2016	10	3	0.0785
alfalfa	2016	10	3	0.0794
alfalfa	2016	10	3	0.0793
alfalfa	2016	10	3	0.0815
alfalfa	2016	10	3	0.0934
alfalfa	2016	10	3	0.0579
alfalfa	2016	10	3	0.051
alfalfa	2016	10	3	0.0839
alfalfa	2016	10	3	0.0893
alfalfa	2016	10	3	0.102
alfalfa	2016	10	3	0.0952
alfalfa	2016	10	3	0.0906
alfalfa	2016	10	3	0.0911
alfalfa	2016	10	3	0.0983
alfalfa	2016	10	3	0.0729
alfalfa	2016	10	3	0.0485
alfalfa	2016	10	3	0.096
alfalfa	2016	10	3	0.0888
alfalfa	2016	10	3	0.078
alfalfa	2016	10	3	0.0955
alfalfa	2016	10	3	0.0585
alfalfa	2016	20	2	0.1383
alfalfa	2016	20	2	0.0831
alfalfa	2016	20	2	0.0721
alfalfa	2016	20	2	0.1023
alfalfa	2016	20	2	0.0754
alfalfa	2016	20	2	0.0863
alfalfa	2016	20	2	0.0918
alfalfa	2016	20	2	0.0777
alfalfa	2016	20	2	0.0721
alfalfa	2016	20	2	0.0783
alfalfa	2016	20	2	0.0743
alfalfa	2016	20	2	0.0781
alfalfa	2016	20	2	0.0808
alfalfa	2016	20	2	0.0794
alfalfa	2016	20	2	0.0797
alfalfa	2016	20	2	0.086
alfalfa	2016	20	2	0.0665
alfalfa	2016	20	2	0.1052
alfalfa	2016	20	2	0.0972
alfalfa	2016	20	2	0.1312
alfalfa	2016	20	2	0.1037
alfalfa	2016	20	2	0.0849
alfalfa	2016	20	2	0.0359
alfalfa	2016	20	2	0.0864
alfalfa	2016	20	2	0.1093
alfalfa	2016	20	2	0.0958
alfalfa	2016	20	2	0.0511
alfalfa	2016	20	2	0.046
alfalfa	2016	20	2	0.0511
alfalfa	2016	20	2	0.046
alfalfa	2016	20	1	0.1061
alfalfa	2016	20	1	0.0753
alfalfa	2016	20	1	0.0635
alfalfa	2016	20	1	0.0755
alfalfa	2016	20	1	0.0792
alfalfa	2016	10	4	0.1216
alfalfa	2016	10	4	0.0777
alfalfa	2016	10	4	0.0754
alfalfa	2016	10	4	0.0813
alfalfa	2016	10	4	0.0759
alfalfa	2016	10	4	0.0711
alfalfa	2016	10	4	0.0806
alfalfa	2016	10	4	0.0875
alfalfa	2016	10	4	0.1094
alfalfa	2016	10	4	0.1038
alfalfa	2016	10	4	0.0893
alfalfa	2016	10	4	0.0958
alfalfa	2016	10	4	0.093
alfalfa	2016	10	4	0.0989
alfalfa	2016	10	4	0.1056
alfalfa	2016	10	4	0.0953
alfalfa	2016	10	4	0.0971
alfalfa	2016	10	4	0.0764
alfalfa	2016	10	4	0.0892
alfalfa	2016	10	4	0.1042
alfalfa	2016	10	4	0.0946
alfalfa	2016	10	4	0.0926
alfalfa	2016	10	4	0.0894
alfalfa	2016	10	4	0.0741
alfalfa	2016	10	4	0.0978
alfalfa	2016	10	4	0.0911
alfalfa	2016	10	4	0.095
alfalfa	2016	10	4	0.0819
alfalfa	2016	10	4	0.0757
alfalfa	2016	10	4	0.0635
alfalfa	2016	10	4	0.0812
alfalfa	2016	10	4	0.073
alfalfa	2016	10	4	0.0814
alfalfa	2016	10	4	0.0883
alfalfa	2016	10	4	0.1018
alfalfa	2016	10	4	0.0921
alfalfa	2016	10	4	0.0777
alfalfa	2016	10	4	0.0885
alfalfa	2016	10	4	0.0798
alfalfa	2016	10	2	0.0967
alfalfa	2016	10	2	0.0818
alfalfa	2016	10	2	0.0544
alfalfa	2016	10	2	0.0779
alfalfa	2016	10	2	0.0877
alfalfa	2016	10	2	0.1013
alfalfa	2016	10	2	0.094
alfalfa	2016	10	2	0.0801
alfalfa	2016	10	2	0.0849
alfalfa	2016	10	2	0.0655
alfalfa	2016	10	2	0.1136
alfalfa	2016	10	2	0.1301
alfalfa	2016	10	2	0.117
alfalfa	2016	10	2	0.096
alfalfa	2016	10	2	0.0941
alfalfa	2016	10	2	0.09
alfalfa	2016	10	2	0.0914
alfalfa	2016	10	2	0.0833
purple tansy	2017	10	1	0.1627
purple tansy	2017	10	1	0.1143
purple tansy	2017	10	1	0.1212
purple tansy	2017	10	1	0.1103
purple tansy	2017	10	1	0.1548
purple tansy	2017	10	1	0.1299
purple tansy	2017	10	1	0.1166
purple tansy	2017	10	1	0.1461
purple tansy	2017	10	1	0.137
purple tansy	2017	10	1	0.1212
purple tansy	2017	10	1	0.1296
purple tansy	2017	10	1	0.1301
purple tansy	2017	10	1	0.0908
purple tansy	2017	10	1	0.1337
purple tansy	2017	10	1	0.1335
purple tansy	2017	10	1	0.1486
purple tansy	2017	10	1	0.1095
purple tansy	2017	10	1	0.1369
purple tansy	2017	10	1	0.1411
purple tansy	2017	10	1	0.085
purple tansy	2017	10	1	0.1312
purple tansy	2017	10	1	0.1116
purple tansy	2017	10	1	0.1176
purple tansy	2017	10	1	0.131
purple tansy	2017	10	1	0.1707
purple tansy	2017	10	1	0.1527
purple tansy	2017	10	1	0.1181
purple tansy	2017	10	1	0.1379
purple tansy	2017	10	1	0.1066
purple tansy	2017	10	1	0.1125
purple tansy	2017	10	1	0.1239
purple tansy	2017	10	1	0.0948
purple tansy	2017	10	1	0.0498
purple tansy	2017	10	1	0.1758
purple tansy	2017	10	1	0.1206
purple tansy	2017	10	1	0.1127
purple tansy	2017	10	1	0.1255
purple tansy	2017	10	1	0.0681
purple tansy	2017	10	1	0.1214
purple tansy	2017	10	1	0.1033
purple tansy	2017	10	1	0.1471
purple tansy	2017	10	1	0.1384
purple tansy	2017	10	1	0.1121
purple tansy	2017	10	1	0.1168
purple tansy	2017	10	1	0.0704
purple tansy	2017	10	1	0.1418
purple tansy	2017	10	1	0.1413
purple tansy	2017	10	1	0.1118
purple tansy	2017	10	1	0.1271
purple tansy	2017	10	1	0.1363
purple tansy	2017	10	1	0.1007
purple tansy	2017	10	3	0.1352
purple tansy	2017	10	3	0.0999
purple tansy	2017	10	3	0.0959
purple tansy	2017	10	3	0.1241
purple tansy	2017	10	3	0.0858
purple tansy	2017	10	3	0.1095
purple tansy	2017	10	3	0.1285
purple tansy	2017	10	3	0.1221
purple tansy	2017	10	3	0.0977
purple tansy	2017	10	3	0.1017
purple tansy	2017	10	3	0.1048
purple tansy	2017	10	3	0.1104
purple tansy	2017	10	3	0.1618
purple tansy	2017	10	3	0.128
purple tansy	2017	10	3	0.1297
purple tansy	2017	10	3	0.108
purple tansy	2017	10	3	0.0887
purple tansy	2017	10	3	0.0914
purple tansy	2017	10	3	0.0146
purple tansy	2017	10	3	0.1408
purple tansy	2017	10	3	0.1381
purple tansy	2017	10	3	0.1186
purple tansy	2017	10	3	0.0825
purple tansy	2017	10	3	0.1866
purple tansy	2017	10	3	0.1107
purple tansy	2017	10	3	0.1145
purple tansy	2017	10	3	0.0958
purple tansy	2017	10	3	0.0957
purple tansy	2017	10	3	0.0861
purple tansy	2017	10	3	0.121
purple tansy	2017	10	3	0.103
purple tansy	2017	10	3	0.1028
purple tansy	2017	10	3	0.0996
purple tansy	2017	10	3	0.0552
purple tansy	2017	10	4	0.1338
purple tansy	2017	10	4	0.1277
purple tansy	2017	10	4	0.1103
purple tansy	2017	10	4	0.0999
purple tansy	2017	10	4	0.1005
purple tansy	2017	10	4	0.0935
purple tansy	2017	10	4	0.0992
purple tansy	2017	10	4	0.1295
purple tansy	2017	10	4	0.1095
purple tansy	2017	10	4	0.1164
purple tansy	2017	10	4	0.096
purple tansy	2017	10	4	0.0744
purple tansy	2017	10	4	0.1138
purple tansy	2017	10	4	0.1108
purple tansy	2017	10	4	0.1481
purple tansy	2017	10	4	0.1051
purple tansy	2017	10	4	0.1142
purple tansy	2017	10	4	0.118
purple tansy	2017	10	4	0.1228
purple tansy	2017	10	4	0.1541
purple tansy	2017	10	4	0.1296
purple tansy	2017	10	4	0.1191
purple tansy	2017	10	4	0.1154
purple tansy	2017	10	4	0.1186
purple tansy	2017	10	4	0.0988
purple tansy	2017	10	4	0.1536
purple tansy	2017	10	4	0.1302
purple tansy	2017	10	4	0.1182
purple tansy	2017	10	4	0.1178
purple tansy	2017	10	4	0.1205
purple tansy	2017	10	4	0.1255
purple tansy	2017	10	4	0.1198
purple tansy	2017	10	4	0.1411
purple tansy	2017	10	4	0.114
purple tansy	2017	10	4	0.0894
purple tansy	2017	10	4	0.1296
purple tansy	2017	10	4	0.1405
purple tansy	2017	10	4	0.1121
purple tansy	2017	10	4	0.1105
purple tansy	2017	10	4	0.1121
purple tansy	2017	10	4	0.09477
purple tansy	2017	10	4	0.0951
purple tansy	2017	10	4	0.1012
purple tansy	2017	10	4	0.0916
purple tansy	2017	10	4	0.1459
purple tansy	2017	10	4	0.1459
purple tansy	2017	10	4	0.1387
purple tansy	2017	10	4	0.1325
purple tansy	2017	10	4	0.1374
purple tansy	2017	10	4	0.135
purple tansy	2017	10	4	0.1015
purple tansy	2017	10	4	0.1086
purple tansy	2017	10	4	0.1005
purple tansy	2017	10	2	0.1334
purple tansy	2017	10	2	0.0782
purple tansy	2017	10	2	0.1877
purple tansy	2017	10	2	0.0956
purple tansy	2017	10	2	0.1095
purple tansy	2017	10	2	0.1355
purple tansy	2017	10	2	0.1514
purple tansy	2017	10	2	0.1492
purple tansy	2017	10	2	0.1249
purple tansy	2017	10	2	0.1313
purple tansy	2017	10	2	0.1108
purple tansy	2017	10	2	0.134
purple tansy	2017	10	2	0.146
purple tansy	2017	10	2	0.1353
purple tansy	2017	10	2	0.1506
purple tansy	2017	10	2	0.1906
purple tansy	2017	10	2	0.1574
purple tansy	2017	10	2	0.1055
purple tansy	2017	10	2	0.1329
purple tansy	2017	10	2	0.1257
purple tansy	2017	10	2	0.0543
purple tansy	2017	10	2	0.0905
purple tansy	2017	10	2	0.1814
purple tansy	2017	10	2	0.0822
purple tansy	2017	10	2	0.1236
purple tansy	2017	10	2	0.2047
purple tansy	2017	10	2	0.1475
purple tansy	2017	10	2	0.1487
purple tansy	2017	10	2	0.1194
purple tansy	2017	10	2	0.0974
purple tansy	2017	10	2	0.0868
purple tansy	2017	10	2	0.1953
purple tansy	2017	10	2	0.1357
purple tansy	2017	10	2	0.1328

## Sheet: Offspring Weights
surrogate plant	year	female release rate	replicate	adult weight (g)	sex
buckwheat	2016	10	1	0.0099	M
buckwheat	2016	10	1	0.0079	M
buckwheat	2016	10	1	0.0066	M
buckwheat	2016	10	3	0.0064	F
buckwheat	2016	10	3	0.0076	M
buckwheat	2016	10	4	0.0078	M
buckwheat	2016	10	4	0.01	M
buckwheat	2016	10	4	0.0087	M
buckwheat	2016	10	4	0.0082	M
buckwheat	2016	10	4	0.0075	M
buckwheat	2016	20	1	0.0061	M
buckwheat	2016	20	1	0.0041	F
buckwheat	2016	20	1	0.005	M
buckwheat	2016	20	1	0.0065	M
buckwheat	2016	20	1	0.0092	M
buckwheat	2016	20	1	0.0081	M
buckwheat	2016	20	1	0.0073	M
buckwheat	2016	20	1	0.0037	M
buckwheat	2016	20	1	0.0074	M
buckwheat	2016	20	1	0.0065	M
buckwheat	2016	20	1	0.0069	F
buckwheat	2016	20	1	0.0072	M
buckwheat	2016	20	1	0.0083	F
buckwheat	2016	20	1	0.0082	M
buckwheat	2016	20	1	0.0037	M
buckwheat	2016	20	1	0.0071	M
buckwheat	2016	20	2	0.0051	F
buckwheat	2016	20	2	0.0044	M
buckwheat	2016	20	2	0.0107	M
buckwheat	2016	20	2	0.007	M
buckwheat	2016	20	2	0.0051	M
buckwheat	2016	20	3	0.0065	M
buckwheat	2016	20	3	0.0066	F
buckwheat	2016	20	3	0.0068	M
buckwheat	2016	20	3	0.007	M
buckwheat	2016	20	4	0.0065	M
buckwheat	2016	20	4	0.0036	M
buckwheat	2016	20	4	0.0045	M
buckwheat	2016	20	4	0.0055	F
buckwheat	2016	20	4	0.0058	M
buckwheat	2016	20	4	0.0067	F
alfalfa	2016	20	3	0.0129	M
alfalfa	2016	10	3	0.0198	F
alfalfa	2016	10	3	0.0226	F
alfalfa	2016	10	3	0.0208	F
alfalfa	2016	10	3	0.0148	F
alfalfa	2016	10	3	0.0115	M
alfalfa	2016	10	3	0.0158	F
alfalfa	2016	10	3	0.0136	M
alfalfa	2016	10	3	0.0143	M
alfalfa	2016	10	3	0.0147	M
alfalfa	2016	10	3	0.0131	M
alfalfa	2016	10	3	0.0148	M
alfalfa	2016	10	3	0.0143	F
alfalfa	2016	10	3	0.0178	F
alfalfa	2016	10	3	0.0132	F
alfalfa	2016	10	3	0.017	M
alfalfa	2016	10	3	0.0135	F
alfalfa	2016	10	3	0.0068	F
alfalfa	2016	10	3	0.0151	F
alfalfa	2016	10	3	0.015	M
alfalfa	2016	20	2	0.0213	F
alfalfa	2016	20	2	0.0102	M
alfalfa	2016	20	2	0.0141	M
alfalfa	2016	20	2	0.0122	F
alfalfa	2016	20	2	0.0112	M
alfalfa	2016	20	2	0.0118	M
alfalfa	2016	20	2	0.0128	M
alfalfa	2016	20	2	0.0117	M
alfalfa	2016	20	2	0.0112	M
alfalfa	2016	20	2	0.0106	M
alfalfa	2016	20	2	0.0123	M
alfalfa	2016	20	2	0.014	M
alfalfa	2016	20	2	0.0097	M
alfalfa	2016	20	2	0.0129	F
alfalfa	2016	20	2	0.0146	F
alfalfa	2016	20	2	0.0161	F
alfalfa	2016	20	2	0.0126	M
alfalfa	2016	20	2	0.0123	F
alfalfa	2016	20	2	0.0136	F
alfalfa	2016	10	4	0.0116	M
alfalfa	2016	10	4	0.0108	M
alfalfa	2016	10	4	0.0111	M
alfalfa	2016	10	4	0.0149	M
alfalfa	2016	10	4	0.0147	F
alfalfa	2016	10	4	0.0147	F
alfalfa	2016	10	4	0.0145	M
alfalfa	2016	10	4	0.0175	M
alfalfa	2016	10	4	0.0132	M
alfalfa	2016	10	4	0.0139	F
alfalfa	2016	10	4	0.0121	M
alfalfa	2016	10	4	0.0161	M
alfalfa	2016	10	4	0.0094	M
alfalfa	2016	10	4	0.0074	M
alfalfa	2016	10	4	0.0152	M
alfalfa	2016	10	4	0.015	M
alfalfa	2016	10	4	0.0126	M
alfalfa	2016	10	4	0.0053	M
alfalfa	2016	10	4	0.016	M
alfalfa	2016	10	4	0.0166	M
alfalfa	2016	10	4	0.0165	M
alfalfa	2016	10	4	0.0149	M
alfalfa	2016	10	4	0.0103	M
alfalfa	2016	10	4	0.0122	M
alfalfa	2016	10	4	0.0089	M
alfalfa	2016	10	4	0.0129	M
alfalfa	2016	10	4	0.012	F
alfalfa	2016	10	4	0.0144	M
alfalfa	2016	10	4	0.0119	M
alfalfa	2016	10	4	0.012	M
alfalfa	2016	10	4	0.0113	M
alfalfa	2016	10	2	0.011	F
alfalfa	2016	10	2	0.0053	M
alfalfa	2016	10	2	0.0098	M
alfalfa	2016	10	2	0.0158	F
alfalfa	2016	10	2	0.0164	F
alfalfa	2016	10	2	0.0113	M
alfalfa	2016	10	2	0.0121	M
alfalfa	2016	10	2	0.0198	F
alfalfa	2016	10	2	0.017	F
alfalfa	2016	10	2	0.0155	F
alfalfa	2016	10	2	0.016	M
alfalfa	2016	10	2	0.0159	M
alfalfa	2016	10	2	0.0132	M
purple tansy	2017	10	1	0.012	f
purple tansy	2017	10	1	0.0097	m
purple tansy	2017	10	1	0.0147	f
purple tansy	2017	10	1	0.0105	m
purple tansy	2017	10	1	0.008	m
purple tansy	2017	10	1	0.0166	f
purple tansy	2017	10	1	0.0103	m
purple tansy	2017	10	1	0.0119	m
purple tansy	2017	10	1	0.0122	m
purple tansy	2017	10	1	0.0076	m
purple tansy	2017	10	1	0.0155	m
purple tansy	2017	10	1	0.0032	m
purple tansy	2017	10	1	0.0172	m
purple tansy	2017	10	1	0.0134	m
purple tansy	2017	10	1	0.0181	f
purple tansy	2017	10	1	0.0171	f
purple tansy	2017	10	1	0.0114	m
purple tansy	2017	10	1	0.0127	m
purple tansy	2017	10	1	0.0111	m
purple tansy	2017	10	1	0.0105	m
purple tansy	2017	10	1	0.0032	m
purple tansy	2017	10	1	0.0122	m
purple tansy	2017	10	1	0.0072	m
purple tansy	2017	10	1	0.0021	m
purple tansy	2017	10	4	0.0101	m
purple tansy	2017	10	4	0.0166	f
purple tansy	2017	10	4	0.0173	f
purple tansy	2017	10	4	0.0107	m
purple tansy	2017	10	4	0.0142	m
purple tansy	2017	10	4	0.0163	f
purple tansy	2017	10	4	0.0148	m
purple tansy	2017	10	4	0.0124	m
purple tansy	2017	10	4	0.0099	m
purple tansy	2017	10	4	0.0109	m
purple tansy	2017	10	4	0.0089	f
purple tansy	2017	10	4	0.0088	f
purple tansy	2017	10	4	0.0131	f
purple tansy	2017	10	4	0.015	f
purple tansy	2017	10	4	0.015	f
purple tansy	2017	10	4	0.0085	m
purple tansy	2017	10	3	0.0067	f
purple tansy	2017	10	3	0.0069	m
purple tansy	2017	10	3	0.0086	m
purple tansy	2017	10	3	0.006	f
purple tansy	2017	10	3	0.0074	f
purple tansy	2017	10	3	0.0158	f
purple tansy	2017	10	3	0.0098	f
purple tansy	2017	10	3	0.0144	f
purple tansy	2017	10	3	0.0139	m
